# Supplementary material for: Mapping the evolution and impact of ketogenic diet research on diabetes management: a comprehensive bibliometric analysis from 2005 to 2024
Source: Front Nutr. 2024 Oct 15;11:1485642. doi: 10.3389/fnut.2024.1485642 (PMC11527367; doi:10.3389/fnut.2024.1485642)
Supplement: Supplementary file 1 [file Data_Sheet_1.CSV]

Sources	Articles
NUTRIENTS	40
FRONTIERS IN NUTRITION	16
NUTRITION & METABOLISM	9
NUTRITION	8
DIABETES OBESITY & METABOLISM	7
FRONTIERS IN ENDOCRINOLOGY	7
METABOLITES	7
PLOS ONE	7
CURRENT DIABETES REPORTS	6
CURRENT OPINION IN ENDOCRINOLOGY DIABETES AND OBESITY	6
INTERNATIONAL JOURNAL OF MOLECULAR SCIENCES	6
JOURNAL OF TRANSLATIONAL MEDICINE	6
NUTRITION & DIABETES	6
AMERICAN JOURNAL OF CLINICAL NUTRITION	5
INTERNATIONAL JOURNAL OF ENVIRONMENTAL RESEARCH AND PUBLIC HEALTH	5
NUTRITION REVIEWS	5
AMERICAN JOURNAL OF PHYSIOLOGY-ENDOCRINOLOGY AND METABOLISM	4
BRITISH JOURNAL OF NUTRITION	4
CURRENT CARDIOLOGY REPORTS	4
DIABETES METABOLIC SYNDROME AND OBESITY-TARGETS AND THERAPY	4
NUTRITION METABOLISM AND CARDIOVASCULAR DISEASES	4
CANADIAN JOURNAL OF DIABETES	3
CARDIOVASCULAR DIABETOLOGY	3
DIABETES-METABOLISM RESEARCH AND REVIEWS	3
DIABETES METABOLIC SYNDROME AND OBESITY	3
DIABETES RESEARCH AND CLINICAL PRACTICE	3
DIABETES THERAPY	3
DIABETIC MEDICINE	3
JOURNAL OF CHILD NEUROLOGY	3
JOURNAL OF ENDOCRINOLOGICAL INVESTIGATION	3
NUTRITION RESEARCH	3
PEDIATRIC NEPHROLOGY	3
ACS SENSORS	2
AGING-US	2
AMERICAN JOURNAL OF PHYSIOLOGY-CELL PHYSIOLOGY	2
ATHEROSCLEROSIS	2
BIOCHIMICA ET BIOPHYSICA ACTA-MOLECULAR BASIS OF DISEASE	2
BMC MEDICINE	2
BMJ OPEN DIABETES RESEARCH & CARE	2
BRITISH JOURNAL OF SPORTS MEDICINE	2
CARDIOVASCULAR RESEARCH	2
CURRENT MEDICINAL CHEMISTRY	2
CURRENT NUTRITION REPORTS	2
CURRENT OBESITY REPORTS	2
DIABETES	2
DIABETOLOGIA	2
EPILEPSIA	2
EPILEPSY RESEARCH	2
EUROPEAN JOURNAL OF PAEDIATRIC NEUROLOGY	2
EUROPEAN REVIEW FOR MEDICAL AND PHARMACOLOGICAL SCIENCES	2
FRONTIERS IN CELL AND DEVELOPMENTAL BIOLOGY	2
FRONTIERS IN NEUROSCIENCE	2
FRONTIERS IN PHYSIOLOGY	2
HELIYON	2
INTERNATIONAL JOURNAL OF CLINICAL AND EXPERIMENTAL MEDICINE	2
JOURNAL OF CLINICAL LIPIDOLOGY	2
JOURNAL OF DIABETES RESEARCH	2
JOURNAL OF FOOD BIOCHEMISTRY	2
JOURNAL OF MEDICAL INTERNET RESEARCH	2
JOURNAL OF MEDICINAL FOOD	2
JOURNAL OF PHYSIOLOGY-LONDON	2
MEDICINE	2
NUTRITION IN CLINICAL PRACTICE	2
PEDIATRIC DIABETES	2
REPRODUCTIVE BIOMEDICINE ONLINE	2
REVIEWS IN ENDOCRINE & METABOLIC DISORDERS	2
RSC ADVANCES	2
WORLD JOURNAL OF DIABETES	2
ACTA PAEDIATRICA	1
AGEING RESEARCH REVIEWS	1
AGRO FOOD INDUSTRY HI-TECH	1
AMERICAN JOURNAL OF MEDICINE	1
AMERICAN JOURNAL OF OBSTETRICS AND GYNECOLOGY	1
AMERICAN JOURNAL OF PHYSIOLOGY-HEART AND CIRCULATORY PHYSIOLOGY	1
AMERICAN JOURNAL OF PHYSIOLOGY-REGULATORY INTEGRATIVE AND COMPARATIVE PHYSIOLOGY	1
ANALYTICAL METHODS	1
ANNALS OF AGRICULTURAL AND ENVIRONMENTAL MEDICINE	1
ANNALS OF NUTRITION AND METABOLISM	1
ANNALS OF THE NEW YORK ACADEMY OF SCIENCES	1
ANNUAL REVIEW OF PHYSIOLOGY, VOL 78	1
ANTIOXIDANTS & REDOX SIGNALING	1
ARCHIVES OF INTERNAL MEDICINE	1
ARCHIVES OF PHYSIOLOGY AND BIOCHEMISTRY	1
ARTERIOSCLEROSIS THROMBOSIS AND VASCULAR BIOLOGY	1
BENEFICIAL MICROBES	1
BIOCHEMICAL JOURNAL	1
BIOCHEMICAL SOCIETY TRANSACTIONS	1
BIOLOGICAL CHEMISTRY	1
BIOLOGY-BASEL	1
BIOMED RESEARCH INTERNATIONAL	1
BIOMEDICAL JOURNAL	1
BMC ENDOCRINE DISORDERS	1
BMC PEDIATRICS	1
BMJ OPEN	1
BONE	1
BRAIN	1
BRAIN & DEVELOPMENT	1
BRAIN RESEARCH	1
BRAIN SCIENCES	1
CALCIFIED TISSUE INTERNATIONAL	1
CANCER AND METASTASIS REVIEWS	1
CANCER RESEARCH	1
CELL CYCLE	1
CELL DEATH & DISEASE	1
CELL REPORTS	1
CHEMOTHERAPY	1
CLINICAL JOURNAL OF THE AMERICAN SOCIETY OF NEPHROLOGY	1
CLINICAL KIDNEY JOURNAL	1
CLINICAL PHYSIOLOGY AND FUNCTIONAL IMAGING	1
CONTEMPORARY CLINICAL TRIALS	1
CRITICAL REVIEWS IN CLINICAL LABORATORY SCIENCES	1
CRITICAL REVIEWS IN FOOD SCIENCE AND NUTRITION	1
CURRENT ATHEROSCLEROSIS REPORTS	1
CURRENT MOLECULAR MEDICINE	1
CURRENT OPINION IN CLINICAL NUTRITION AND METABOLIC CARE	1
CURRENT OPINION IN PHARMACOLOGY	1
CURRENT PHARMACEUTICAL DESIGN	1
CURRENT PSYCHIATRY REPORTS	1
CURRENT TREATMENT OPTIONS IN NEUROLOGY	1
DIABETES METABOLIC SYNDROME AND OBESITY-TARGET & THERAPY	1
EATING AND WEIGHT DISORDERS-STUDIES ON ANOREXIA BULIMIA AND OBESITY	1
ENDOCRINE	1
ENDOCRINE METABOLIC & IMMUNE DISORDERS-DRUG TARGETS	1
ENDOCRINE RESEARCH	1
ENDOCRINOLOGY	1
ENDOCRINOLOGY AND METABOLISM CLINICS OF NORTH AMERICA	1
EUROPEAN JOURNAL OF CLINICAL NUTRITION	1
EUROPEAN JOURNAL OF NUTRITION	1
EXPERIMENTAL AND TOXICOLOGIC PATHOLOGY	1
EXPERIMENTAL BIOLOGY AND MEDICINE	1
EXPERIMENTAL NEUROLOGY	1
EXPERT OPINION ON ORPHAN DRUGS	1
EXPERT REVIEWS IN MOLECULAR MEDICINE	1
FASEB JOURNAL	1
FOOD & NUTRITION RESEARCH	1
FOOD SCIENCE & NUTRITION	1
FOOD SCIENCE AND HUMAN WELLNESS	1
FREE RADICAL BIOLOGY AND MEDICINE	1
FRONTIERS IN AGING NEUROSCIENCE	1
FRONTIERS IN MEDICINE	1
FRONTIERS IN MOLECULAR BIOSCIENCES	1
FRONTIERS IN MOLECULAR NEUROSCIENCE	1
FRONTIERS IN PUBLIC HEALTH	1
FRONTIERS OF MEDICINE	1
GLYCOCONJUGATE JOURNAL	1
HARVARD REVIEW OF PSYCHIATRY	1
HUMAN REPRODUCTION	1
INTERNATIONAL JOURNAL OF FOOD SCIENCES AND NUTRITION	1
INTERNATIONAL JOURNAL OF LEGAL MEDICINE	1
JNP- THE JOURNAL FOR NURSE PRACTITIONERS	1
JOURNAL OF BREATH RESEARCH	1
JOURNAL OF CARDIOVASCULAR DEVELOPMENT AND DISEASE	1
JOURNAL OF CELLULAR AND MOLECULAR MEDICINE	1
JOURNAL OF CLINICAL ENDOCRINOLOGY & METABOLISM	1
JOURNAL OF CLINICAL RESEARCH IN PEDIATRIC ENDOCRINOLOGY	1
JOURNAL OF DIABETES AND ITS COMPLICATIONS	1
JOURNAL OF ENDOCRINOLOGY	1
JOURNAL OF HUMAN KINETICS	1
JOURNAL OF INHERITED METABOLIC DISEASE	1
JOURNAL OF LIPID RESEARCH	1
JOURNAL OF MOLECULAR NEUROSCIENCE	1
JOURNAL OF NEURO-ONCOLOGY	1
JOURNAL OF NEUROCHEMISTRY	1
JOURNAL OF NEUROINFLAMMATION	1
JOURNAL OF NEUROSCIENCE RESEARCH	1
JOURNAL OF NUTRITION	1
JOURNAL OF NUTRITIONAL BIOCHEMISTRY	1
JOURNAL OF NUTRITIONAL SCIENCE AND VITAMINOLOGY	1
JOURNAL OF POSTGRADUATE MEDICINE	1
JOURNAL OF PROTEOME RESEARCH	1
JOURNAL OF THE ACADEMY OF NUTRITION AND DIETETICS	1
JOURNAL OF THE PAKISTAN MEDICAL ASSOCIATION	1
JOURNAL OF THEORETICAL BIOLOGY	1
KUWAIT MEDICAL JOURNAL	1
LANCET NEUROLOGY	1
LIFE-BASEL	1
LIFE SCIENCES	1
LIPIDS	1
MATHEMATICAL BIOSCIENCES	1
MEDICAL HYPOTHESES	1
MEDICAL PRINCIPLES AND PRACTICE	1
METABOLISM-CLINICAL AND EXPERIMENTAL	1
METABOLOMICS	1
MINERVA ENDOCRINOLOGY	1
MINERVA GASTROENTEROLOGICA E DIETOLOGICA	1
MOLECULAR AND CELLULAR BIOCHEMISTRY	1
MOLECULAR CELL	1
NATURE METABOLISM	1
NATURE REVIEWS ENDOCRINOLOGY	1
NAUNYN-SCHMIEDEBERGS ARCHIVES OF PHARMACOLOGY	1
NEPHROLOGY DIALYSIS TRANSPLANTATION	1
NEURAL REGENERATION RESEARCH	1
NEUROSCIENCE	1
NEUROSCIENCE LETTERS	1
NEUROTOXICITY RESEARCH	1
NPJ BIOFILMS AND MICROBIOMES	1
NUTRICION HOSPITALARIA	1
NUTRITION CLINIQUE ET METABOLISME	1
NUTRITION JOURNAL	1
NUTRITIONAL NEUROSCIENCE	1
OBESITY	1
OBESITY SURGERY	1
ORPHANET JOURNAL OF RARE DISEASES	1
PAIN	1
PEDIATRICS	1
PHOTODIAGNOSIS AND PHOTODYNAMIC THERAPY	1
PHYSIOLOGICAL MEASUREMENT	1
PHYSIOLOGY & BEHAVIOR	1
PPAR RESEARCH	1
PRIMARY CARE DIABETES	1
PROCEEDINGS OF THE NUTRITION SOCIETY	1
PROGRESS IN NEURO-PSYCHOPHARMACOLOGY & BIOLOGICAL PSYCHIATRY	1
PROSTATE CANCER AND PROSTATIC DISEASES	1
PSYCHIATRY RESEARCH	1
PULMONARY CIRCULATION	1
REDOX BIOLOGY	1
REPRODUCTIVE TOXICOLOGY	1
REVIEWS IN THE NEUROSCIENCES	1
SCIENCE	1
SCIENTIFIC REPORTS	1
SENSORS AND ACTUATORS B-CHEMICAL	1
SKIN PHARMACOLOGY AND PHYSIOLOGY	1
SLEEP MEDICINE	1
SUPPORTIVE CARE IN CANCER	1
THEORETICAL BIOLOGY AND MEDICAL MODELLING	1
TRAC-TRENDS IN ANALYTICAL CHEMISTRY	1
TRENDS IN FOOD SCIENCE & TECHNOLOGY	1
TRIALS	1
UROLOGY	1
