# Supplementary material for: Mapping the evolution and impact of ketogenic diet research on diabetes management: a comprehensive bibliometric analysis from 2005 to 2024
Source: Front Nutr. 2024 Oct 15;11:1485642. doi: 10.3389/fnut.2024.1485642 (PMC11527367; doi:10.3389/fnut.2024.1485642)
Supplement: Supplementary file 2 [file Data_Sheet_2.CSV]

References	Title
Boden G, 2005, ANN INTERN MED, V142, P403, DOI 10.7326/0003-4819-142-6-200503150-00006	Effect of a Low-Carbohydrate Diet on Appetite, Blood Glucose Levels, and Insulin Resistance in Obese Patients with Type 2 Diabetes
Accurso A, 2008, NUTR METAB, V5, P0, DOI 10.1186/1743-7075-5-9,	Dietary carbohydrate restriction in type 2 diabetes mellitus and metabolic syndrome: time for a critical appraisal
Amer Diabet Associat, 2008, DIABETES CARE, V31, PS61, DOI 10.2337/dc08-S061	Nutrition recommendations and interventions for diabetes: a position statement of the American Diabetes Association
Dashti HM, 2007, MOL CELL BIOCHEM, V302, P249, DOI 10.1007/s11010-007-9448-z,	Beneficial effects of ketogenic diet in obese diabetic subjects
Westman EC, 2008, NUTR METAB, V5, P0, DOI 10.1186/1743-7075-5-36	The effect of a low-carbohydrate, ketogenic diet versus a low-glycemic index diet on glycemic control in type 2 diabetes mellitus
Shai I, 2008, NEW ENGL J MED, V359, P229, DOI 10.1056/NEJMoa0708681	Weight loss with a low-carbohydrate, Mediterranean, or low-fat diet
Hussain TA, 2012, NUTRITION, V28, P1016, DOI 10.1016/j.nut.2012.01.016	Effect of low-calorie versus low-carbohydrate ketogenic diet in type 2 diabetes
Paoli A, 2013, EUR J CLIN NUTR, V67, P789, DOI 10.1038/ejcn.2013.116	Beyond weight loss: a review of the therapeutic uses of very-low-carbohydrate (ketogenic) diets
Shimazu T, 2013, SCIENCE, V339, P211, DOI 10.1126/science.1227166	Suppression of oxidative stress by ¦Â-hydroxybutyrate, an endogenous histone deacetylase inhibitor
Feinman RD, 2015, NUTRITION, V31, P1, DOI 10.1016/j.nut.2014.06.011	Dietary carbohydrate restriction as the first approach in diabetes management: critical review and evidence base
Gibson AA, 2015, OBES REV, V16, P64, DOI 10.1111/obr.12230	Do ketogenic diets really suppress appetite? A systematic review and meta©\analysis
Hall KD, 2016, AM J CLIN NUTR, V104, P324, DOI 10.3945/ajcn.116.133561	Energy expenditure and body composition changes after an isocaloric ketogenic diet in overweight and obese men
Tay J, 2015, AM J CLIN NUTR, V102, P780, DOI 10.3945/ajcn.115.112581	Comparison of low-and high-carbohydrate diets for type 2 diabetes management: a randomized trial
Cox PJ, 2016, CELL METAB, V24, P256, DOI 10.1016/j.cmet.2016.07.010	Nutritional ketosis alters fuel preference and thereby endurance performance in athletes
Youm YH, 2015, NAT MED, V21, P263, DOI 10.1038/nm.3804	The ketone metabolite ¦Â-hydroxybutyrate blocks NLRP3 inflammasome¨Cmediated inflammatory disease
Roberts MN, 2017, CELL METAB, V26, P539, DOI 10.1016/j.cmet.2017.08.005	?A ketogenic diet extends longevity and healthspan in adult mice
Goday A, 2016, NUTR DIABETES, V6, P0, DOI 10.1038/nutd.2016.36	Short-term safety, tolerability and efficacy of a very low-calorie-ketogenic diet interventional weight loss program versus hypocaloric diet in patients with type 2 diabetes mellitus
Puchalska P, 2017, CELL METAB, V25, P262, DOI 10.1016/j.cmet.2016.12.022	Multi-dimensional roles of ketone bodies in fuel metabolism, signaling, and therapeutics
Kosinski C, 2017, NUTRIENTS, V9, P0, DOI 10.3390/nu9050517	Effects of ketogenic diets on cardiovascular risk factors: evidence from animal and human studies
Kirkpatrick CF, 2019, J CLIN LIPIDOL, V13, P689, DOI 10.1016/j.jacl.2019.08.003	Review of current evidence and clinical recommendations on the effects of low-carbohydrate and very-low-carbohydrate (including ketogenic) diets for the management of body weight and other cardiometabolic risk factors: A scientific statement from the National Lipid Association Nutrition and Lifestyle Task Force
Yuan XJ, 2020, NUTR DIABETES, V10, P0, DOI 10.1038/s41387-020-00142-z,	Effect of the ketogenic diet on glycemic control, insulin resistance, and lipid metabolism in patients with T2DM: a systematic review and meta-analysis
Choi YJ, 2020, NUTRIENTS, V12, P0, DOI 10.3390/nu12072005	Impact of a Ketogenic Diet on Metabolic Parameters in Patients with Obesity or Overweight and with or without Type 2 Diabetes: A Meta-Analysis of Randomized Controlled Trials
Bolla AM, 2019, NUTRIENTS, V11, P0, DOI 10.3390/nu11050962	Low-carb and ketogenic diets in type 1 and type 2 diabetes
Muscogiuri G, 2021, OBESITY FACTS, V14, P222, DOI 10.1159/000515381	European guidelines for obesity management in adults with a very low-calorie ketogenic diet: a systematic review and meta-analysis
Paoli A, 2020, J TRANSL MED, V18, P0, DOI 10.1186/s12967-020-02277-0	Effects of a ketogenic diet in overweight women with polycystic ovary syndrome
