# Supplementary material for: Mapping the evolution and impact of ketogenic diet research on diabetes management: a comprehensive bibliometric analysis from 2005 to 2024
Source: Front Nutr. 2024 Oct 15;11:1485642. doi: 10.3389/fnut.2024.1485642 (PMC11527367; doi:10.3389/fnut.2024.1485642)
Supplement: Supplementary file 3 [file Data_Sheet_3.CSV]

label	cluster	Occurrences
appetite	1	13
body-composition	1	29
body-weight	1	21
carbohydrate	1	13
cardiovascular disease	1	31
cardiovascular risk-factors	1	48
coronary-heart-disease	1	12
energy-expenditure	1	18
glycemic control	1	33
hepatic steatosis	1	13
high-protein	1	15
insulin-resistance	1	108
low carbohydrate diet	1	11
mediterranean diet	1	27
metabolic syndrome	1	41
obese-patients	1	16
randomized-trial	1	14
saturated fat	1	12
weight loss	1	131
weight-loss diets	1	10
alzheimer's disease	2	20
beta-hydroxybutyrate	2	56
bodies	2	12
brain	2	14
calorie restriction	2	22
expression	2	21
fasting	2	12
fuel metabolism	2	11
gene-expression	2	11
glucose	2	34
insulin	2	34
ketoacidosis	2	10
ketone-bodies	2	62
ketosis	2	37
mechanisms	2	17
metabolism	2	56
mitochondria	2	12
oxidative stress	2	42
protein	2	16
adolescents	3	10
adults	3	20
association	3	24
cancer	3	16
carbohydrate restriction	3	17
children	3	24
efficacy	3	11
epilepsy	3	32
growth	3	12
hyperglycemia	3	11
impact	3	10
intervention	3	10
ketogenic	3	15
management	3	40
metaanalysis	3	15
nutrition	3	30
overweight	3	21
therapy	3	13
adipose-tissue	4	11
exercise	4	21
fat	4	15
gut microbiota	4	12
high-fat	4	14
inflammation	4	30
lipid-metabolism	4	13
liver	4	10
long-term	4	10
mice	4	17
obesity	4	127
restriction	4	19
